# Supplementary material for: Ripening Changes of the Chemical Composition, Proteolysis, and Lipolysis of a Hair Sheep Milk Mexican Manchego-Style Cheese: Effect of Nano-Emulsified Curcumin
Source: Foods. 2021 Jul 7;10(7):1579. doi: 10.3390/foods10071579 (PMC8306841; doi:10.3390/foods10071579)
Supplement: Supplementary file 1 [file foods-10-01579-s001.zip]

Archive with 1 entries (1 files):
- foods-1267957-supplementary.pdf
